# Supplementary material for: Chromosomal Translocations in NK-Cell Lymphomas Originate from Inter-Chromosomal Contacts of Active rDNA Clusters Possessing Hot Spots of DSBs
Source: Cancers (Basel). 2021 Aug 2;13(15):3889. doi: 10.3390/cancers13153889 (PMC8345467; doi:10.3390/cancers13153889)
Supplement: Supplementary file 1 [file cancers-13-03889-s001.zip]

Archive with 3 entries (3 files):
- cancers-1309637-supplementary.pdf
- Figure S4.pdf
- TableS1.xls
