# Supplementary material for: Chromosomal Translocations in NK-Cell Lymphomas Originate from Inter-Chromosomal Contacts of Active rDNA Clusters Possessing Hot Spots of DSBs
Source: Cancers (Basel). 2021 Aug 2;13(15):3889. doi: 10.3390/cancers13153889 (PMC8345467; doi:10.3390/cancers13153889)
Supplement: Supplementary file 1 [file cancers-13-03889-s001.zip › TableS1.xls]

## Sheet: T cells
Chr	Begin	End	Reads	Gene Name	Gene ID	T Cells Exp, TPM
chr1	9137461	9137512	12	SLC2A5	ENSG00000142583	0.14
chr1	19241318	19241345	7	RP13-279N23.2	ENSG00000255275	0.01
chr1	19241318	19241345	7	IFFO2	ENSG00000169991	14.89
chr1	20754200	20754311	2	LINC01141	ENSG00000236963	0.01
chr1	33110416	33110515	12	ZBTB8OS	ENSG00000176261	16.15
chr1	43252713	43252863	5	C1orf50	ENSG00000164008	7.5
chr1	53699383	53699533	7	MAGOH	ENSG00000162385	16.28
chr1	53712973	53713123	5	LRP8	ENSG00000157193	6.63
chr1	63031739	63031885	7	DOCK7	ENSG00000116641	1.93
chr1	63319210	63319302	12	ATG4C	ENSG00000125703	3.65
chr1	69559214	69559364	12	RP11-424D14.1	ENSG00000223883	0
chr1	91472778	91472809	1	ZNF644	ENSG00000122482	14.45
chr1	93096492	93096642	12	EVI5	ENSG00000067208	0.73
chr1	96031117	96031267	5	RP11-286B14.1	ENSG00000228971	0
chr1	109720594	109720648	5	KIAA1324	ENSG00000116299	4.74
chr1	112132707	112132803	10	RAP1A	ENSG00000116473	43.39
chr1	113472296	113472396	5	SLC16A1	ENSG00000155380	5.96
chr1	115137106	115137206	10	DENND2C	ENSG00000175984	0.26
chr1	116588071	116588171	10	SLC22A15	ENSG00000163393	0.24
chr1	160044132	160044282	9	RP11-536C5.2	ENSG00000225279	0.02
chr1	167881397	167881537	10	ADCY10	ENSG00000143199	0.08
chr1	178264373	178264401	5	RASAL2	ENSG00000075391	0.05
chr1	179424729	179424758	1	HNRNPA1P54	ENSG00000236539	0.01
chr1	179424729	179424758	1	AXDND1	ENSG00000162779	0.13
chr1	196216080	196216230	10	KCNT2	ENSG00000162687	0.01
chr1	198812866	198813016	5	MIR181A1HG	ENSG00000229989	1.59
chr1	202286455	202286489	2	LGR6	ENSG00000133067	0.53
chr1	202411380	202411480	10	PPP1R12B	ENSG00000077157	7.86
chr1	225095339	225095489	12	DNAH14	ENSG00000185842	0.62
chr1	229684695	229684795	10	ABCB10	ENSG00000135776	5.78
chr1	235725948	235725986	1	GNG4	ENSG00000168243	0.05
chr10	6489369	6489443	5	PRKCQ	ENSG00000065675	22.11
chr10	7769518	7769668	7	ITIH2	ENSG00000151655	0.47
chr10	8041006	8041106	12	TAF3	ENSG00000165632	6.86
chr10	14387756	14387856	7	FRMD4A	ENSG00000151474	1.98
chr10	15154090	15154190	5	RPP38	ENSG00000152464	8.81
chr10	15154090	15154190	5	NMT2	ENSG00000152465	21.75
chr10	17155014	17155115	7	CUBN	ENSG00000107611	2.15
chr10	22217226	22217326	9	DNAJC1	ENSG00000136770	4.94
chr10	25576952	25577102	12	GPR158	ENSG00000151025	0
chr10	56119193	56119343	10	PCDH15	ENSG00000150275	0
chr10	94239714	94239814	7	IDE	ENSG00000119912	8.94
chr10	96345120	96345163	1	HELLS	ENSG00000119969	2.39
chr10	96345120	96345163	1	RP11-119K6.6	ENSG00000244332	0
chr10	110527896	110528046	5	RP11-655H13.2	ENSG00000223381	0
chr10	128856530	128856680	7	DOCK1	ENSG00000150760	0.14
chr10	135194731	135194881	7	PAOX	ENSG00000148832	5.16
chr10	135438226	135438326	2	FRG2B	ENSG00000225899	0.01
chr11	465783	465933	5	PTDSS2	ENSG00000174915	11.05
chr11	2786382	2786529	12	KCNQ1	ENSG00000053918	7.42
chr11	4747926	4748024	10	MMP26	ENSG00000167346	0
chr11	10894598	10894698	7	ZBED5-AS1	ENSG00000247271	3.72
chr11	24265692	24265842	12	RP11-2F20.1	ENSG00000254594	0
chr11	26271830	26271980	5	ANO3	ENSG00000134343	0
chr11	28810258	28810358	12	RP11-115J23.1	ENSG00000249867	0
chr11	47560200	47560300	5	CELF1	ENSG00000149187	34.59
chr11	49783911	49784061	7	RP11-707M1.1	ENSG00000205035	0
chr11	50272383	50272527	1	RP11-574M7.1	ENSG00000254840	0
chr11	58629066	58629166	5	GLYATL2	ENSG00000156689	0
chr11	59407589	59407682	7	PATL1	ENSG00000166889	12.56
chr11	66910175	66910506	35	KDM2A	ENSG00000173120	54.84
chr11	66910590	66910740	5	KDM2A	ENSG00000173120	54.84
chr11	72779859	72779909	4	FCHSD2	ENSG00000137478	12.23
chr11	73514014	73514114	9	MRPL48	ENSG00000175581	9.15
chr11	74828413	74828496	1	CTD-2562J17.2	ENSG00000255395	0
chr11	74828413	74828496	1	SLCO2B1	ENSG00000137491	0.21
chr11	75732784	75732884	10	UVRAG	ENSG00000198382	8.13
chr11	78081135	78081208	1	GAB2	ENSG00000033327	4.42
chr11	78081135	78081208	1	RP11-452H21.1	ENSG00000254420	0.13
chr11	83421120	83421220	5	RP11-160H12.2	ENSG00000255311	0
chr11	83421120	83421220	5	DLG2	ENSG00000150672	0.91
chr11	88599654	88599804	3	GRM5	ENSG00000168959	0
chr11	104386137	104386287	12	RP11-886D15.1	ENSG00000256422	0
chr11	111939708	111939736	1	PIH1D2	ENSG00000150773	0.16
chr11	113734996	113735146	5	USP28	ENSG00000048028	5.76
chr11	116959409	116959509	7	SIK3	ENSG00000160584	18.19
chr11	117412676	117412776	10	DSCAML1	ENSG00000177103	0.65
chr11	118939548	118939648	7	VPS11	ENSG00000160695	16.44
chr11	133054415	133054565	5	OPCML	ENSG00000183715	0
chr12	12017749	12017849	9	ETV6	ENSG00000139083	7.95
chr12	21807786	21807886	7	LDHB	ENSG00000111716	220.67
chr12	25382984	25383084	9	AC087239.1	ENSG00000268076	0
chr12	25382984	25383084	9	KRAS	ENSG00000133703	9.95
chr12	48746990	48747090	5	RP11-370I10.6	ENSG00000257735	0
chr12	50674217	50674317	12	LIMA1	ENSG00000050405	3.85
chr12	50843658	50843736	5	LARP4	ENSG00000161813	11
chr12	94080074	94080111	1	CRADD	ENSG00000169372	5.07
chr12	96742306	96742338	1	CDK17	ENSG00000059758	22.33
chr12	118085376	118085526	5	KSR2	ENSG00000171435	0.03
chr12	121005775	121005873	5	RNF10	ENSG00000022840	60.22
chr12	123430425	123430502	5	ABCB9	ENSG00000150967	1.61
chr12	129076591	129076619	1	TMEM132C	ENSG00000181234	0.01
chr13	23762848	23762948	9	SGCG	ENSG00000102683	0.08
chr13	27234322	27234359	1	WASF3	ENSG00000132970	0.05
chr13	45748016	45748116	12	GTF2F2	ENSG00000188342	6.59
chr13	49628987	49629136	9	FNDC3A	ENSG00000102531	10.6
chr13	50575048	50575148	12	TRIM13	ENSG00000204977	8.83
chr13	73518808	73518908	5	PIBF1	ENSG00000083535	10.69
chr14	33219935	33219966	1	AKAP6	ENSG00000151320	0.63
chr14	37944699	37944849	7	MIPOL1	ENSG00000151338	0.07
chr14	38647436	38647586	30	CTD-2058B24.2	ENSG00000259048	0
chr14	51318468	51318565	5	RP11-218E20.2	ENSG00000258687	0
chr14	56031765	56031915	7	KTN1-AS1	ENSG00000186615	0.9
chr14	56031765	56031915	7	KTN1	ENSG00000126777	26.52
chr14	57271247	57271397	12	OTX2	ENSG00000165588	0.02
chr14	67234160	67234197	2	GPHN	ENSG00000171723	4.01
chr14	68276815	68276915	7	ZFYVE26	ENSG00000072121	9.23
chr14	71101629	71101779	5	CTD-2540L5.5	ENSG00000259115	0.32
chr14	71101629	71101779	5	CTD-2540L5.6	ENSG00000245466	0.06
chr14	74239807	74239907	9	ELMSAN1	ENSG00000156030	33.14
chr14	76798252	76798402	5	ESRRB	ENSG00000119715	0.08
chr14	91957228	91957263	1	SMEK1	ENSG00000100796	52.37
chr14	99887285	99887314	1	SETD3	ENSG00000183576	17.7
chr14	104738012	104738162	24	RP11-260M19.2	ENSG00000258913	0
chr15	30151050	30151150	10	TJP1	ENSG00000104067	0.13
chr15	37370807	37370840	1	MEIS2	ENSG00000134138	0.06
chr15	41869971	41870121	9	TYRO3	ENSG00000092445	0.32
chr15	49511190	49511339	5	GALK2	ENSG00000156958	8.1
chr15	51749513	51749663	9	RP11-707P17.2	ENSG00000259668	0.1
chr15	51749513	51749663	9	RP11-707P17.1	ENSG00000259678	0
chr15	51749513	51749663	9	DMXL2	ENSG00000104093	1.21
chr15	61347333	61347483	12	RORA	ENSG00000069667	34.94
chr15	64760295	64760395	7	ZNF609	ENSG00000180357	17.11
chr15	65955862	65955962	10	DENND4A	ENSG00000174485	16.63
chr15	71760547	71760609	1	THSD4	ENSG00000187720	0.04
chr15	71867347	71867497	10	THSD4	ENSG00000187720	0.04
chr15	72118332	72118362	2	MYO9A	ENSG00000066933	10.73
chr15	77729444	77729544	5	HMG20A	ENSG00000140382	14.77
chr15	80357874	80357904	1	ZFAND6	ENSG00000086666	18.1
chr15	80508828	80508928	5	RP11-2E17.1	ENSG00000259417	0.03
chr15	102332656	102332729	1	DNM1P47	ENSG00000259660	1.63
chr16	252210	252310	10	LUC7L	ENSG00000007392	43.62
chr16	940577	940688	7	LMF1	ENSG00000103227	16.04
chr16	14509655	14509755	10	RP11-65J21.4	ENSG00000263257	0.03
chr16	19402099	19402164	4	CTA-363E6.2	ENSG00000259925	0
chr16	32311329	32311429	6	RP11-17M15.2	ENSG00000261127	0
chr16	34428021	34428171	10	RP11-488I20.9	ENSG00000260073	0
chr16	34428021	34428171	10	RP11-244B22.7	ENSG00000260590	0
chr16	58272214	58272241	1	CCDC113	ENSG00000103021	0.13
chr16	68749789	68749889	9	CDH3	ENSG00000062038	0.22
chr16	70460258	70460358	10	ST3GAL2	ENSG00000157350	12.04
chr16	76504700	76504850	12	CNTNAP4	ENSG00000152910	0
chr16	81911570	81911604	1	PLCG2	ENSG00000197943	3.79
chr16	84346650	84346800	12	WFDC1	ENSG00000103175	0.01
chr17	7652620	7652657	1	DNAH2	ENSG00000183914	0.01
chr17	28277558	28277708	7	EFCAB5	ENSG00000176927	0.69
chr17	30993861	30994011	5	RP11-220C2.1	ENSG00000264458	0
chr17	30993861	30994011	5	MYO1D	ENSG00000176658	2.78
chr17	33270245	33270394	7	CCT6B	ENSG00000132141	0.66
chr17	35398297	35398442	12	CTC-268N12.3	ENSG00000267479	0.35
chr17	35398297	35398442	12	AATF	ENSG00000108270	15.62
chr17	40884800	40884950	10	EZH1	ENSG00000108799	50.27
chr17	42529645	42529673	1	GPATCH8	ENSG00000186566	20.68
chr17	45247789	45247889	24	RP5-867C24.5	ENSG00000261872	0.66
chr17	45247789	45247889	24	CDC27	ENSG00000004897	16.01
chr17	49077724	49077824	10	SPAG9	ENSG00000008294	16.28
chr17	60680357	60680507	5	TLK2	ENSG00000146872	19.4
chr17	73998851	73998951	7	CDK3	ENSG00000250506	2.83
chr17	73998851	73998951	7	TEN1-CDK3	ENSG00000261408	1.41
chr17	74148310	74148460	5	RNF157-AS1	ENSG00000267128	7.68
chr17	74148310	74148460	5	RNF157	ENSG00000141576	19.58
chr17	80712074	80712174	7	TBCD	ENSG00000141556	82.12
chr18	7057030	7057130	7	LAMA1	ENSG00000101680	0.06
chr18	11101095	11101245	1	PIEZO2	ENSG00000154864	0.06
chr18	19175326	19175357	5	ESCO1	ENSG00000141446	8.64
chr18	19329971	19330071	10	MIB1	ENSG00000101752	12.91
chr18	21710997	21711030	1	TTC39C	ENSG00000168234	44.08
chr18	29668078	29668228	10	RP11-53I6.2	ENSG00000263917	7.59
chr18	40428073	40428223	7	RIT2	ENSG00000152214	0
chr18	72378725	72378849	7	ZNF407	ENSG00000215421	7.72
chr19	3745131	3745160	1	TJP3	ENSG00000105289	6.23
chr19	10156326	10156426	12	C3P1	ENSG00000167798	0.01
chr19	17310481	17310576	10	MYO9B	ENSG00000099331	54.32
chr19	17603577	17603636	1	SLC27A1	ENSG00000130304	7.16
chr19	17603577	17603636	1	CTD-3131K8.2	ENSG00000269439	2.34
chr19	19264860	19264959	5	MEF2BNB-MEF2B	ENSG00000064489	5.11
chr19	19264860	19264959	5	MEF2B	ENSG00000213999	1.28
chr19	19595327	19595354	1	GATAD2A	ENSG00000167491	48.32
chr19	22637787	22637936	9	ZNF98	ENSG00000197360	0
chr19	36887004	36887104	9	ZFP82	ENSG00000181007	2.73
chr19	40879487	40879587	5	PLD3	ENSG00000105223	36.68
chr19	42874996	42875030	1	MEGF8	ENSG00000105429	3.65
chr19	42968636	42968736	12	LIPE-AS1	ENSG00000213904	1.87
chr19	43089339	43089439	7	CEACAM8	ENSG00000124469	0.01
chr19	43089339	43089439	7	LIPE-AS1	ENSG00000213904	1.87
chr19	44571447	44571560	9	ZNF223	ENSG00000267022	0.7
chr19	44571447	44571560	9	ZNF223	ENSG00000178386	1.55
chr19	45403048	45403077	1	TOMM40	ENSG00000130204	14.09
chr19	52146046	52146146	5	SIGLEC14	ENSG00000254415	0.07
chr19	52146046	52146146	5	SIGLEC5	ENSG00000105501	0.11
chr19	52146046	52146146	5	SIGLEC5	ENSG00000268500	0.01
chr2	11267385	11267444	5	AC062028.1	ENSG00000145063	0.15
chr2	25870892	25871042	5	DTNB	ENSG00000138101	9.77
chr2	27739621	27739718	10	GCKR	ENSG00000084734	0.04
chr2	29023872	29023972	7	PPP1CB	ENSG00000213639	51.32
chr2	29023872	29023972	7	SPDYA	ENSG00000163806	1.03
chr2	33141282	33141692	26	LINC00486	ENSG00000230876	0.02
chr2	45673252	45673402	7	SRBD1	ENSG00000068784	6.46
chr2	47593008	47593108	12	EPCAM	ENSG00000119888	0.41
chr2	47718205	47718246	5	MSH2	ENSG00000095002	7.88
chr2	60061319	60061348	6	RP11-444A22.1	ENSG00000271955	0
chr2	63389233	63389383	10	WDPCP	ENSG00000143951	3.54
chr2	65674295	65674420	10	AC012370.3	ENSG00000234255	0
chr2	65674295	65674420	10	AC074391.1	ENSG00000204929	0
chr2	72476168	72476314	7	EXOC6B	ENSG00000144036	5.21
chr2	108079822	108079922	9	AC096669.2	ENSG00000237880	0
chr2	109815938	109816009	9	SH3RF3	ENSG00000172985	3.06
chr2	120361005	120361155	12	PCDP1	ENSG00000163075	0.02
chr2	120832340	120832439	5	EPB41L5	ENSG00000115109	2.03
chr2	128217701	128217851	24	IWS1	ENSG00000163166	12.15
chr2	149814107	149814139	3	KIF5C	ENSG00000168280	4.65
chr2	165932309	165932458	7	AC013463.2	ENSG00000236283	0
chr2	166943192	166943342	7	AC010127.3	ENSG00000236107	0
chr2	166943192	166943342	7	SCN1A	ENSG00000144285	0
chr2	173369214	173369364	9	ITGA6	ENSG00000091409	26.62
chr2	173369214	173369364	9	AC093818.1	ENSG00000225205	3.83
chr2	175339855	175339931	1	GPR155	ENSG00000163328	4.73
chr2	183583370	183583520	12	DNAJC10	ENSG00000077232	11.51
chr2	185535200	185535350	10	ZNF804A	ENSG00000170396	0.02
chr2	191520674	191520824	7	NAB1	ENSG00000138386	6.5
chr2	209660460	209660560	10	PTH2R	ENSG00000144407	0.02
chr2	211349956	211350015	5	CPS1	ENSG00000021826	0.23
chr2	223731463	223731500	1	ACSL3	ENSG00000123983	7.58
chr2	241406259	241406405	10	GPC1	ENSG00000063660	1.33
chr2	242079427	242079577	7	PASK	ENSG00000115687	69.2
chr2	242901136	242901286	7	AC131097.3	ENSG00000233806	5.42
chr20	1629884	1630034	5	SIRPG	ENSG00000089012	8.42
chr20	8160417	8160517	5	PLCB1	ENSG00000182621	1.93
chr20	20568986	20569136	7	RALGAPA2	ENSG00000188559	9.51
chr20	46367561	46367711	5	SULF2	ENSG00000196562	1.97
chr20	47704217	47704317	12	CSE1L	ENSG00000124207	13.43
chr20	55165656	55165756	12	RP5-843L14.1	ENSG00000225657	0
chr21	15315011	15315161	12	ANKRD20A11P	ENSG00000215559	0.3
chr21	17227650	17227800	7	USP25	ENSG00000155313	19.52
chr21	17813869	17813968	5	LINC00478	ENSG00000215386	0.15
chr21	19251589	19251689	12	CHODL-AS1	ENSG00000231755	0.01
chr21	23887237	23887387	9	AP000959.2	ENSG00000234034	0
chr21	26568211	26568241	5	AP000233.4	ENSG00000222042	0
chr21	32785962	32786112	1	TIAM1	ENSG00000156299	16.94
chr21	34175297	34175397	7	C21orf62	ENSG00000205929	0.78
chr21	34175297	34175397	7	C21orf49	ENSG00000205930	2.94
chr21	34710408	34710508	12	IFNAR1	ENSG00000142166	12.72
chr21	39339852	39340002	12	DSCR4	ENSG00000184029	0
chr21	40004561	40004624	1	ERG	ENSG00000157554	0.08
chr21	43900457	43900557	7	RSPH1	ENSG00000160188	0.02
chr22	30499632	30499663	1	HORMAD2	ENSG00000176635	0
chr22	31619802	31619952	10	LIMK2	ENSG00000182541	30.36
chr22	44281154	44281254	10	PNPLA5	ENSG00000100341	0
chr22	45614207	45614239	2	KIAA0930	ENSG00000100364	11.52
chr22	47069937	47070085	7	GRAMD4	ENSG00000075240	6.68
chr3	4037557	4037699	3	SUMF1	ENSG00000144455	5.86
chr3	13609832	13609974	7	FBLN2	ENSG00000163520	0.55
chr3	45064856	45064941	7	EXOSC7	ENSG00000075914	11.93
chr3	45064856	45064941	7	CLEC3B	ENSG00000163815	0.29
chr3	45499717	45499867	12	LARS2	ENSG00000011376	5.82
chr3	53089412	53089512	5	RP11-894J14.5	ENSG00000272305	1.32
chr3	61724651	61724685	1	PTPRG	ENSG00000144724	0.11
chr3	75772804	75772954	7	ZNF717	ENSG00000227124	4.03
chr3	97710641	97710784	7	GABRR3	ENSG00000183185	0
chr3	108201965	108202065	7	MYH15	ENSG00000144821	0.04
chr3	109132587	109132616	9	RP11-702L6.4	ENSG00000228980	0.01
chr3	117889841	117889991	7	RP11-384F7.1	ENSG00000243276	0
chr3	120045280	120045380	10	LRRC58	ENSG00000163428	5.94
chr3	123292174	123292324	9	PTPLB	ENSG00000206527	6.58
chr3	133850214	133850364	9	RYK	ENSG00000163785	12.19
chr3	134532451	134532601	24	EPHB1	ENSG00000154928	0.07
chr3	148734049	148734084	1	GYG1	ENSG00000163754	8.11
chr3	157796734	157796834	5	RP11-290K4.2	ENSG00000242536	0
chr3	164485152	164485252	9	RP11-71H9.1	ENSG00000241767	0
chr3	167477486	167477636	10	SERPINI1	ENSG00000163536	1.11
chr3	173990327	173990481	9	NLGN1	ENSG00000169760	0
chr3	186409573	186409723	7	RP11-795A2.2	ENSG00000225175	0
chr3	196625623	196625773	10	SENP5	ENSG00000119231	11.84
chr3	197271520	197271670	9	BDH1	ENSG00000161267	25.61
chr4	15070541	15070691	12	CPEB2	ENSG00000137449	5.67
chr4	15070541	15070691	12	RP11-665G4.1	ENSG00000249252	0.23
chr4	20445122	20445222	7	SLIT2	ENSG00000145147	0.05
chr4	31056424	31056574	10	PCDH7	ENSG00000169851	0.02
chr4	32078583	32078639	1	RP11-734I18.1	ENSG00000251129	0.02
chr4	38686184	38686334	10	KLF3	ENSG00000109787	38.35
chr4	62616735	62616885	7	LPHN3	ENSG00000150471	0.01
chr4	68874875	68875011	5	TMPRSS11GP	ENSG00000229009	0
chr4	68874875	68875011	5	UBA6-AS1	ENSG00000248049	4
chr4	78114024	78114124	12	CCNG2	ENSG00000138764	6.81
chr4	82829139	82829239	5	RASGEF1B	ENSG00000138670	2.69
chr4	82829139	82829239	5	RP11-689K5.3	ENSG00000251331	0
chr4	86529410	86529560	9	ARHGAP24	ENSG00000138639	0.83
chr4	97262740	97262890	5	RP11-145G20.1	ENSG00000248510	0
chr4	97411194	97411344	7	RP11-145G20.1	ENSG00000248510	0
chr4	102179621	102179771	10	PPP3CA	ENSG00000138814	12.47
chr4	103959359	103959459	9	SLC9B2	ENSG00000164038	5.68
chr4	104583364	104583394	4	TACR3	ENSG00000169836	0
chr4	108190185	108190215	1	RP11-713M6.2	ENSG00000251081	0
chr4	108190185	108190215	1	DKK2	ENSG00000155011	0.02
chr4	111535828	111535978	10	RP11-380D23.2	ENSG00000250103	0
chr4	119965597	119965695	5	SYNPO2	ENSG00000172403	0.31
chr4	123259313	123259463	5	KIAA1109	ENSG00000138688	18.43
chr4	134915667	134915817	12	RP11-427M20.1	ENSG00000251388	0
chr4	139812977	139813122	12	RP11-371F15.3	ENSG00000250195	0
chr4	139846337	139846477	7	RP11-371F15.3	ENSG00000250195	0
chr4	141320833	141320983	7	CLGN	ENSG00000153132	0.02
chr4	155243368	155243518	10	DCHS2	ENSG00000197410	0.04
chr4	166080993	166081142	7	TMEM192	ENSG00000170088	3.08
chr4	167356850	167357000	9	RP11-217C7.1	ENSG00000249675	0
chr4	186364609	186364750	7	C4orf47	ENSG00000205129	0.03
chr4	186715818	186715964	5	SORBS2	ENSG00000154556	0.32
chr4	186760288	186760438	5	SORBS2	ENSG00000154556	0.32
chr4	189553631	189553727	7	LINC01060	ENSG00000249378	0
chr4	190946339	190946439	3	FRG2	ENSG00000205097	0
chr5	9813287	9813437	5	CTD-2143L24.1	ENSG00000249781	0
chr5	11164961	11165061	9	CTNND2	ENSG00000169862	0.09
chr5	31927856	31927956	9	PDZD2	ENSG00000133401	0.76
chr5	37713494	37713644	12	WDR70	ENSG00000082068	10.27
chr5	65960276	65960426	7	MAST4	ENSG00000069020	12.35
chr5	68730996	68731096	7	MARVELD2	ENSG00000152939	0.4
chr5	83445178	83445328	9	EDIL3	ENSG00000164176	0.04
chr5	90222512	90222662	1	GPR98	ENSG00000164199	0.09
chr5	94614702	94614802	5	MCTP1	ENSG00000175471	0.82
chr5	119666930	119667003	1	CTC-552D5.1	ENSG00000251293	0
chr5	121712730	121712873	20	CTD-2280E9.1	ENSG00000249916	0
chr5	121712730	121712873	20	SNCAIP	ENSG00000064692	0
chr5	127438275	127438305	1	SLC12A2	ENSG00000064651	3.45
chr5	130515151	130515179	1	LYRM7	ENSG00000186687	4.03
chr5	138074932	138075082	7	CTNNA1	ENSG00000044115	7.3
chr5	139297965	139298115	5	NRG2	ENSG00000158458	0.1
chr5	140728579	140728729	10	PCDHGA1	ENSG00000204956	0.15
chr5	140728579	140728729	10	PCDHGA2	ENSG00000081853	0.04
chr5	140728579	140728729	10	PCDHGA3	ENSG00000254245	0.02
chr5	153405572	153405722	12	FAM114A2	ENSG00000055147	10.85
chr5	170323632	170323732	7	RANBP17	ENSG00000204764	0.17
chr5	173127091	173127241	12	CTB-43E15.2	ENSG00000253428	0
chr5	173359477	173359627	36	CPEB4	ENSG00000113742	5.3
chr5	176704422	176704522	12	NSD1	ENSG00000165671	23.25
chr5	176962967	176963067	7	FAM193B	ENSG00000146067	67.43
chr5	177756535	177756685	7	COL23A1	ENSG00000050767	0.06
chr6	20450495	20450645	12	E2F3	ENSG00000112242	8.86
chr6	38879498	38879648	10	DNAH8	ENSG00000124721	0.02
chr6	49579022	49579172	12	RHAG	ENSG00000112077	0.16
chr6	73672518	73672618	12	KCNQ5	ENSG00000185760	1.5
chr6	88859251	88859401	7	CNR1	ENSG00000118432	0.17
chr6	107705051	107705201	12	PDSS2	ENSG00000164494	3.63
chr6	124713472	124713622	10	NKAIN2	ENSG00000188580	0
chr6	130464323	130464413	5	RP11-73O6.3	ENSG00000227678	1.32
chr6	153418418	153418450	1	RGS17	ENSG00000091844	0.23
chr6	154749974	154750074	7	CNKSR3	ENSG00000153721	0.06
chr7	2120637	2120737	7	MAD1L1	ENSG00000002822	33.65
chr7	5525221	5525321	5	FBXL18	ENSG00000155034	3.87
chr7	7262989	7263089	12	C1GALT1	ENSG00000106392	11.67
chr7	16258869	16259019	1	ISPD	ENSG00000214960	0.35
chr7	16258869	16259019	1	ISPD-AS1	ENSG00000229688	0.12
chr7	19410361	19410511	10	AC007091.1	ENSG00000223838	0
chr7	19527155	19527305	10	AC007091.1	ENSG00000223838	0
chr7	23011330	23011430	5	FAM126A	ENSG00000122591	6.07
chr7	37846172	37846322	10	GPR141	ENSG00000187037	0.24
chr7	37846172	37846322	10	EPDR1	ENSG00000086289	0.31
chr7	38653990	38654140	7	AMPH	ENSG00000078053	0.35
chr7	43067614	43067764	24	AC005537.2	ENSG00000232006	0.01
chr7	47501368	47501518	9	TNS3	ENSG00000136205	0.66
chr7	54838233	54838382	7	RP11-745C15.2	ENSG00000234707	0
chr7	55889891	55890041	20	SEPT14	ENSG00000154997	0.01
chr7	55900368	55900468	7	SEPT14	ENSG00000154997	0.01
chr7	69363481	69363611	10	AUTS2	ENSG00000158321	15
chr7	70682228	70682291	5	WBSCR17	ENSG00000185274	0.04
chr7	74284594	74284689	3	STAG3L2	ENSG00000160828	28.7
chr7	75446957	75447057	7	CCL24	ENSG00000106178	0
chr7	76944180	76944330	12	GSAP	ENSG00000186088	6.86
chr7	76944180	76944330	12	CCDC146	ENSG00000135205	3.24
chr7	91157751	91157900	10	RP11-142A5.1	ENSG00000235450	0
chr7	102044103	102044203	7	PRKRIP1	ENSG00000128563	13.53
chr7	105741882	105741913	1	SYPL1	ENSG00000008282	13.51
chr7	114331985	114332017	1	FOXP2	ENSG00000128573	0.03
chr7	119811642	119811717	12	RP5-1006K12.1	ENSG00000233969	0
chr7	136046603	136046753	9	AC009784.3	ENSG00000232053	0.19
chr7	137594723	137594756	2	CREB3L2	ENSG00000182158	7.68
chr7	138369318	138369448	7	SVOPL	ENSG00000157703	0.01
chr7	139646472	139646622	12	TBXAS1	ENSG00000059377	3.38
chr7	140498049	140498080	2	BRAF	ENSG00000157764	13.92
chr7	147941844	147941938	7	CNTNAP2	ENSG00000174469	0.05
chr7	149569498	149569598	12	ATP6V0E2-AS1	ENSG00000204934	4.18
chr7	151412359	151412458	8	PRKAG2	ENSG00000106617	16.51
chr8	3295471	3295621	10	CSMD1	ENSG00000183117	0
chr8	4150096	4150246	12	CSMD1	ENSG00000183117	0
chr8	10097950	10098095	10	MSRA	ENSG00000175806	3.34
chr8	35492968	35493118	7	UNC5D	ENSG00000156687	0
chr8	38864831	38864981	5	ADAM9	ENSG00000168615	1.08
chr8	51414158	51414188	1	SNTG1	ENSG00000147481	0
chr8	65504140	65504290	7	CYP7B1	ENSG00000172817	0.03
chr8	67493540	67493640	12	MYBL1	ENSG00000185697	10.47
chr8	67669727	67669827	10	C8orf44-SGK3	ENSG00000270024	0.27
chr8	67669727	67669827	10	SGK3	ENSG00000104205	7.85
chr8	75704458	75704608	7	RP11-758M4.1	ENSG00000254349	0.03
chr8	84845988	84846088	12	RP11-120I21.2	ENSG00000254202	0
chr8	134033617	134033767	12	TG	ENSG00000042832	0.74
chr8	139237688	139237739	1	FAM135B	ENSG00000147724	0
chr9	4612931	4613081	12	SPATA6L	ENSG00000106686	1.54
chr9	20909147	20909297	5	FOCAD	ENSG00000188352	4.76
chr9	21878652	21878750	10	MTAP	ENSG00000099810	10.47
chr9	21878652	21878750	10	RP11-145E5.5	ENSG00000264545	0.02
chr9	33021208	33021308	5	APTX	ENSG00000137074	8.42
chr9	33151020	33151170	10	B4GALT1	ENSG00000086062	12.43
chr9	33993430	33993578	10	UBAP2	ENSG00000137073	13.78
chr9	42421483	42421633	2	RP11-146D12.2	ENSG00000240240	0.13
chr9	43080269	43080419	6	ANKRD20A3	ENSG00000132498	0.09
chr9	67979904	67980054	2	RP11-195B21.3	ENSG00000155282	0.03
chr9	73172593	73172743	7	TRPM3	ENSG00000083067	0
chr9	80624469	80624619	12	GNAQ	ENSG00000156052	11.06
chr9	86297813	86297913	10	UBQLN1	ENSG00000135018	35.49
chr9	95726974	95727073	7	FGD3	ENSG00000127084	118
chr9	108009700	108009797	7	SLC44A1	ENSG00000070214	2.82
chr9	111788515	111788635	7	TMEM245	ENSG00000106771	21.51
chr9	112678145	112678244	5	PALM2	ENSG00000243444	0
chr9	112678145	112678244	5	PALM2-AKAP2	ENSG00000157654	0
chr9	112678145	112678244	5	AKAP2	ENSG00000241978	8.71
chr9	124991063	124991209	12	LHX6	ENSG00000106852	0.03
chr9	132719459	132719559	12	FNBP1	ENSG00000187239	75.78
chr9	135858734	135858834	7	GFI1B	ENSG00000165702	0.1
chrX	15730804	15730951	9	CA5B	ENSG00000169239	10.35
chrX	23208582	23208612	1	RP11-40F8.2	ENSG00000233067	0
chrX	33775627	33775777	10	RP11-305F18.1	ENSG00000233928	0
chrX	44141867	44141904	1	EFHC2	ENSG00000183690	0.31
chrX	54782679	54782829	12	ITIH6	ENSG00000102313	0
chrX	69569687	69569834	10	KIF4A	ENSG00000090889	0.09
chrX	76902088	76902188	9	ATRX	ENSG00000085224	16.64
chrX	91212346	91212496	12	PCDH11X	ENSG00000102290	0.02
chrX	96364363	96364463	7	DIAPH2	ENSG00000147202	2.83
chrX	129043085	129043203	7	RP4-537K23.4	ENSG00000235189	0.1
chrX	129043085	129043203	7	UTP14A	ENSG00000156697	6.79
chrX	129221782	129221882	12	ELF4	ENSG00000102034	10.32
chrX	130516869	130517019	7	IGSF1	ENSG00000147255	0.01
chrX	133838236	133838336	7	PLAC1	ENSG00000170965	0
chrX	133842195	133842345	7	PLAC1	ENSG00000170965	0

## Sheet: NK-cell lymphomas
Chr	Begin	End	Reads	Gene Name	Gene ID	NK cells expr, TPM
chr1	603748	603889	5	RP5-857K21.4	ENSG00000230021	0.21
chr1	7369347	7369377	1	CAMTA1	ENSG00000171735	117.485
chr1	9745098	9745248	30	RP11-558F24.4	ENSG00000231789	0.815
chr1	9745098	9745248	30	PIK3CD	ENSG00000171608	9.235
chr1	12452640	12452783	17	VPS13D	ENSG00000048707	3.165
chr1	13014882	13015032	7	RP11-450I1.4	ENSG00000250894	0
chr1	13014882	13015032	7	PRAMEF6	ENSG00000232423	0
chr1	13352205	13352355	8	RP11-248D7.2	ENSG00000233394	0
chr1	15328747	15328847	19	KAZN	ENSG00000189337	0.12
chr1	15498962	15499009	2	TMEM51	ENSG00000171729	0.41
chr1	24084737	24084780	1	TCEB3	ENSG00000011007	11.53
chr1	24831702	24831750	2	RCAN3	ENSG00000117602	0.815
chr1	28947498	28947648	18	TAF12	ENSG00000120656	26.355
chr1	29081680	29081830	15	YTHDF2	ENSG00000198492	21.25
chr1	38385687	38385837	38	INPP5B	ENSG00000204084	3.575
chr1	43297230	43297272	2	ERMAP	ENSG00000164010	0.685
chr1	48884217	48884251	1	SPATA6	ENSG00000132122	3.2
chr1	49825591	49825738	20	AGBL4	ENSG00000186094	0
chr1	51244613	51244763	17	FAF1	ENSG00000185104	3.905
chr1	57077243	57077391	1	PPAP2B	ENSG00000162407	0.125
chr1	57242907	57242937	2	C1orf168	ENSG00000187889	0
chr1	57617587	57617630	1	DAB1	ENSG00000173406	0
chr1	58659526	58659623	15	DAB1	ENSG00000173406	0
chr1	61201381	61201523	18	RP11-436K8.1	ENSG00000231252	0.015
chr1	64560233	64560281	18	ROR1	ENSG00000185483	0
chr1	64560233	64560281	18	RP11-24J23.2	ENSG00000223949	0.025
chr1	65056856	65056956	20	CACHD1	ENSG00000158966	0
chr1	65063194	65063233	1	CACHD1	ENSG00000158966	0
chr1	67358635	67358769	1	WDR78	ENSG00000152763	0.365
chr1	72450359	72450509	19	NEGR1	ENSG00000172260	0.015
chr1	72658938	72659088	40	NEGR1	ENSG00000172260	0.015
chr1	82157842	82157941	1	LPHN2	ENSG00000117114	0
chr1	92699829	92699979	17	C1orf146	ENSG00000203910	0.33
chr1	109363297	109363397	17	AKNAD1	ENSG00000162641	0
chr1	113233194	113233337	20	MOV10	ENSG00000155363	12.11
chr1	142582869	142583019	8	RP11-417J8.2	ENSG00000233798	0
chr1	154015371	154015522	17	NUP210L	ENSG00000143552	0.325
chr1	168270787	168270937	38	TBX19	ENSG00000143178	2.065
chr1	170925722	170925751	1	MROH9	ENSG00000117501	0
chr1	179165181	179165315	17	ABL2	ENSG00000143322	4.41
chr1	201726424	201726574	17	NAV1	ENSG00000134369	0.205
chr1	201726424	201726574	17	IPO9-AS1	ENSG00000231871	1.68
chr1	204381176	204381205	1	RP11-739N20.2	ENSG00000226330	0
chr1	204387830	204387977	18	RP11-739N20.2	ENSG00000226330	0
chr1	207766775	207766925	18	CR1	ENSG00000203710	0.11
chr1	207766775	207766925	18	RP11-78B10.2	ENSG00000236911	0
chr1	220095250	220095314	15	SLC30A10	ENSG00000196660	0
chr1	220095518	220095573	1	SLC30A10	ENSG00000196660	0
chr1	235365222	235365372	15	ARID4B	ENSG00000054267	144.99
chr1	235385193	235385226	14	ARID4B	ENSG00000054267	144.99
chr1	240393148	240393298	17	FMN2	ENSG00000155816	0.015
chr1	248215643	248215743	19	OR2L13	ENSG00000196071	0
chr10	8101272	8101422	18	GATA3	ENSG00000107485	17.87
chr10	12612961	12613061	20	CAMK1D	ENSG00000183049	5.865
chr10	22636884	22636984	19	SPAG6	ENSG00000077327	0.165
chr10	24774972	24775112	17	KIAA1217	ENSG00000120549	0
chr10	31501242	31501392	15	RP11-192P3.4	ENSG00000272381	0.065
chr10	31501242	31501392	15	ZEB1-AS1	ENSG00000237036	0.465
chr10	55609376	55609475	17	PCDH15	ENSG00000150275	0
chr10	56637693	56637729	1	PCDH15	ENSG00000150275	0
chr10	65428447	65428547	19	RP11-170M17.1	ENSG00000228566	0
chr10	67892821	67892921	19	CTNNA3	ENSG00000183230	0
chr10	73439237	73439387	18	CDH23	ENSG00000107736	0.03
chr10	77864026	77864175	18	C10orf11	ENSG00000148655	0.46
chr10	90436195	90436295	19	LIPF	ENSG00000182333	0
chr10	99409079	99409229	20	PI4K2A	ENSG00000155252	2.69
chr10	99409079	99409229	20	PI4K2A	ENSG00000249967	0
chr10	105094414	105094564	34	PCGF6	ENSG00000156374	10.735
chr10	108643248	108643297	3	SORCS1	ENSG00000108018	0.005
chr10	115516229	115516329	14	PLEKHS1	ENSG00000148735	0.01
chr10	123511337	123511486	19	ATE1	ENSG00000107669	16.46
chr10	126468316	126468349	11	METTL10	ENSG00000203791	7.925
chr10	126468316	126468349	11	RP11-12J10.3	ENSG00000258539	0.73
chr10	131306771	131306826	11	MGMT	ENSG00000170430	18.725
chr11	2653415	2653515	14	KCNQ1OT1	ENSG00000269821	0.25
chr11	2653415	2653515	14	KCNQ1	ENSG00000053918	0.01
chr11	3539829	3539856	1	RP13-726E6.1	ENSG00000254757	0.015
chr11	3539829	3539856	1	RP13-726E6.2	ENSG00000255367	0.015
chr11	26306374	26306433	15	ANO3	ENSG00000134343	0.005
chr11	45296159	45296307	19	SYT13	ENSG00000019505	0
chr11	49203190	49203340	18	FOLH1	ENSG00000086205	0.015
chr11	66910203	66910557	112	KDM2A	ENSG00000173120	63.24
chr11	72663728	72663878	17	FCHSD2	ENSG00000137478	5.12
chr11	81891731	81891881	18	RP11-179A16.1	ENSG00000245832	0.085
chr11	85195360	85195505	8	DLG2	ENSG00000150672	0.865
chr11	89273957	89274001	1	NOX4	ENSG00000086991	0.015
chr11	89594907	89595057	5	TRIM51BP	ENSG00000204455	0
chr11	89715789	89715939	10	TRIM51EP	ENSG00000237706	0
chr11	100673137	100673173	13	ARHGAP42	ENSG00000165895	2.505
chr11	102936064	102936117	1	DCUN1D5	ENSG00000137692	18.525
chr11	106733830	106733978	9	GUCY1A2	ENSG00000152402	0
chr11	109278855	109279005	14	RP11-708B6.2	ENSG00000255028	0
chr11	110140929	110141079	15	RDX	ENSG00000137710	48.86
chr11	113725567	113725667	20	USP28	ENSG00000048028	7.93
chr11	114223030	114223130	17	RP11-64D24.2	ENSG00000256947	0.01
chr11	117683733	117683833	1	FXYD2	ENSG00000137731	1.555
chr11	117683733	117683833	1	DSCAML1	ENSG00000177103	0.005
chr11	118542673	118542736	17	TREH	ENSG00000118094	0.14
chr11	119065226	119065264	1	CCDC153	ENSG00000248712	0.425
chr11	122788712	122788812	19	C11orf63	ENSG00000109944	0.61
chr11	124000941	124001090	14	VWA5A	ENSG00000110002	0.46
chr11	125319315	125319349	1	FEZ1	ENSG00000149557	381.985
chr11	127002205	127002305	17	CTD-2234N14.2	ENSG00000272981	0
chr11	131503620	131503682	1	NTM	ENSG00000182667	0.005
chr12	640836	640936	15	B4GALNT3	ENSG00000139044	0.085
chr12	12930824	12930875	1	APOLD1	ENSG00000178878	1.445
chr12	16028717	16028867	24	EPS8	ENSG00000151491	2.055
chr12	19864651	19864801	18	AEBP2	ENSG00000139154	9.985
chr12	21516890	21517038	6	IAPP	ENSG00000121351	0.04
chr12	21516890	21517038	6	SLCO1A2	ENSG00000084453	0.01
chr12	25215492	25215642	14	LRMP	ENSG00000118308	44.575
chr12	51817822	51817869	1	RP11-607P23.1	ENSG00000271065	0.16
chr12	51817822	51817869	1	SLC4A8	ENSG00000050438	4.565
chr12	57908345	57908445	17	MARS	ENSG00000166986	28.7
chr12	62119296	62119437	1	FAM19A2	ENSG00000198673	8.33
chr12	64682863	64682988	1	RPS11P6	ENSG00000243024	0.08
chr12	64682863	64682988	1	C12orf56	ENSG00000185306	0.03
chr12	72906811	72906961	19	TRHDE	ENSG00000072657	0
chr12	78494220	78494370	30	NAV3	ENSG00000067798	0.015
chr12	81160744	81160894	17	RP11-540D4.3	ENSG00000257741	0
chr12	82054629	82054776	15	PPFIA2	ENSG00000139220	0
chr12	83111406	83111506	19	TMTC2	ENSG00000179104	0.065
chr12	100293498	100293648	15	ANKS1B	ENSG00000185046	2.185
chr12	100726475	100726510	1	SCYL2	ENSG00000136021	4.505
chr12	113552778	113552878	18	RASAL1	ENSG00000111344	0.015
chr12	121472301	121472451	18	OASL	ENSG00000135114	69.72
chr13	24813823	24813856	9	RP11-307N16.6	ENSG00000273167	0
chr13	24813823	24813856	9	SPATA13	ENSG00000182957	24.785
chr13	32826954	32827102	15	FRY	ENSG00000073910	0.615
chr13	42313961	42314008	2	VWA8	ENSG00000102763	0.45
chr13	45608858	45608887	1	RP11-321C24.1	ENSG00000223732	0
chr13	50156212	50156362	20	RCBTB1	ENSG00000136144	0.89
chr13	67221216	67221366	15	PCDH9	ENSG00000184226	0.515
chr13	73309681	73309781	14	BORA	ENSG00000136122	0.605
chr13	102195622	102195769	2	ITGBL1	ENSG00000198542	0
chr13	108251733	108251767	7	FAM155A	ENSG00000204442	0
chr13	113070928	113071078	15	SPACA7	ENSG00000153498	0.035
chr14	23662614	23662764	15	C14orf164	ENSG00000215277	0
chr14	27195155	27195267	2	NOVA1-AS1	ENSG00000257842	0
chr14	31543120	31543270	20	AP4S1	ENSG00000100478	11.705
chr14	57385818	57385965	17	OTX2-AS1	ENSG00000248550	0.015
chr14	63896246	63896396	14	PPP2R5E	ENSG00000154001	10.66
chr14	66023985	66024073	15	FUT8	ENSG00000033170	4.515
chr14	68345978	68346128	17	RAD51B	ENSG00000182185	1.505
chr14	68768291	68768331	1	RAD51B	ENSG00000182185	1.505
chr14	73855981	73856013	1	NUMB	ENSG00000133961	26.035
chr14	74386059	74386159	19	RP5-1021I20.4	ENSG00000258653	0.035
chr14	74386059	74386159	19	ZNF410	ENSG00000119725	5.015
chr14	74386059	74386159	19	RP5-1021I20.5	ENSG00000258891	1.165
chr14	94024938	94024984	1	UNC79	ENSG00000133958	0.02
chr14	99887285	99887317	1	SETD3	ENSG00000183576	4.47
chr14	102149181	102149331	17	RP11-1029J19.5	ENSG00000258404	0.005
chr14	102314341	102314441	20	PPP2R5C	ENSG00000078304	605.71
chr14	104406015	104406048	14	TDRD9	ENSG00000156414	0.205
chr15	25536759	25536885	17	SNHG14	ENSG00000224078	7.58
chr15	34119353	34119503	15	RYR3	ENSG00000198838	0.085
chr15	34135038	34135188	19	RYR3	ENSG00000198838	0.085
chr15	40822662	40822699	2	RP11-111A22.1	ENSG00000259536	4.725
chr15	40822662	40822699	2	C15orf57	ENSG00000128891	13.315
chr15	41140113	41140263	20	SPINT1	ENSG00000166145	0.145
chr15	43336549	43336699	24	UBR1	ENSG00000159459	17.13
chr15	44983440	44983540	17	PATL2	ENSG00000229474	10.515
chr15	46162522	46162561	24	RP11-718O11.1	ENSG00000259200	0
chr15	71933134	71933249	17	THSD4	ENSG00000187720	0.005
chr15	82719130	82719280	13	RP13-608F4.8	ENSG00000259206	0.155
chr15	82719130	82719280	13	UBE2Q2P6	ENSG00000237550	600.48
chr15	83095655	83095805	5	RPL9P8	ENSG00000230903	600.48
chr15	83095655	83095805	5	RP11-152F13.8	ENSG00000259310	0.155
chr15	83340579	83340639	2	RP11-752G15.3	ENSG00000259462	0
chr15	83340579	83340639	2	AP3B2	ENSG00000103723	0.065
chr15	87468946	87468978	1	AGBL1	ENSG00000166748	0
chr15	93547841	93547991	15	CHD2	ENSG00000173575	106.33
chr15	95849107	95849254	18	CTD-2536I1.1	ENSG00000248441	0
chr16	4463711	4463806	2	CORO7-PAM16	ENSG00000103426	0
chr16	4463711	4463806	2	CORO7	ENSG00000262246	7.635
chr16	4535701	4535737	6	NMRAL1	ENSG00000153406	25.34
chr16	4535701	4535737	6	HMOX2	ENSG00000103415	29.895
chr16	7212360	7212510	19	RBFOX1	ENSG00000078328	0
chr16	8851203	8851272	1	ABAT	ENSG00000183044	5.88
chr16	11983176	11983211	1	RP11-166B2.8	ENSG00000263307	0.445
chr16	11983176	11983211	1	GSPT1	ENSG00000103342	41.095
chr16	14944028	14944071	2	NOMO1	ENSG00000103512	6.285
chr16	18793369	18793468	2	RPS15A	ENSG00000134419	7677.59
chr16	19406982	19407132	14	CTA-363E6.2	ENSG00000259925	0
chr16	19724587	19724682	1	KNOP1	ENSG00000103550	9.865
chr16	19724587	19724682	1	AC002550.5	ENSG00000261312	0.355
chr16	48698701	48698849	2	RP11-42I10.1	ENSG00000260086	0.31
chr16	53863860	53864010	19	FTO	ENSG00000140718	0.89
chr16	57829788	57829819	2	KIFC3	ENSG00000140859	30.14
chr16	63970443	63970543	1	RP11-21L1.1	ENSG00000261653	0.045
chr16	67625854	67626004	38	CTCF	ENSG00000102974	12.31
chr16	69222142	69222292	19	SNTB2	ENSG00000168807	3.225
chr16	69222142	69222292	19	CIRH1A	ENSG00000141076	3.88
chr16	78540583	78540622	4	WWOX	ENSG00000186153	8.6
chr16	80501938	80502088	15	RP11-525K10.3	ENSG00000259867	0.03
chr16	81811622	81811668	1	PLCG2	ENSG00000197943	12.155
chr16	87175983	87176083	15	C16orf95	ENSG00000260456	3.105
chr16	87646038	87646188	18	JPH3	ENSG00000154118	0.205
chr17	9598697	9598771	1	USP43	ENSG00000154914	0.155
chr17	11581609	11581709	20	DNAH9	ENSG00000007174	0.02
chr17	11878957	11879057	4	RP11-1096G20.5	ENSG00000266368	0.1
chr17	18492308	18492341	1	CCDC144B	ENSG00000154874	9.1
chr17	34657929	34658079	6	TBC1D3C	ENSG00000234972	0.085
chr17	34657929	34658079	6	TBC1D3H	ENSG00000242384	0
chr17	37473928	37473972	1	FBXL20	ENSG00000108306	15.035
chr17	38388268	38388354	18	WIPF2	ENSG00000171475	8.015
chr17	41664719	41664869	19	RP11-392O1.4	ENSG00000267747	0
chr17	42355008	42355037	1	AC003043.1	ENSG00000268413	0
chr17	43368763	43368913	19	MAP3K14	ENSG00000006062	0.665
chr17	49344026	49344126	15	UTP18	ENSG00000011260	13.485
chr17	56003983	56004133	15	CUEDC1	ENSG00000180891	0.035
chr17	58724693	58724843	30	PPM1D	ENSG00000170836	2.455
chr17	71499785	71499935	14	SDK2	ENSG00000069188	0.045
chr17	71754406	71754448	1	LINC00469	ENSG00000177338	0.035
chr17	72754376	72754511	18	SLC9A3R1	ENSG00000109062	37.06
chr17	76214838	76214988	20	BIRC5	ENSG00000089685	0.51
chr17	76214838	76214988	20	AC087645.1	ENSG00000268310	0
chr17	77140276	77140376	24	RBFOX3	ENSG00000167281	0.865
chr17	77246893	77246930	1	RBFOX3	ENSG00000167281	0.865
chr18	7019028	7019175	19	LAMA1	ENSG00000101680	0
chr18	7706600	7706636	1	PTPRM	ENSG00000173482	0.255
chr18	8238641	8238679	1	PTPRM	ENSG00000173482	0.255
chr18	8240464	8240493	15	PTPRM	ENSG00000173482	0.255
chr18	9382805	9382897	14	TWSG1	ENSG00000128791	1.515
chr18	13594294	13594444	19	LDLRAD4	ENSG00000168675	5.7
chr18	20759860	20759900	2	CABLES1	ENSG00000134508	0.575
chr18	22348710	22348746	1	RP11-449D8.5	ENSG00000266573	0
chr18	24456686	24456786	20	AQP4-AS1	ENSG00000260372	0.065
chr18	25735661	25735807	19	CDH2	ENSG00000170558	0.025
chr18	55360690	55360789	1	RP11-35G9.3	ENSG00000267040	4.52
chr18	55360690	55360789	1	RP11-35G9.5	ENSG00000267787	0.075
chr18	55360690	55360789	1	ATP8B1	ENSG00000081923	0.58
chr18	56177850	56177975	1	ALPK2	ENSG00000198796	0.015
chr18	56394173	56394323	15	MALT1	ENSG00000172175	5.19
chr18	56394173	56394323	15	RP11-126O1.4	ENSG00000267476	0.135
chr19	1376529	1376629	19	MUM1	ENSG00000160953	12.78
chr19	2411296	2411339	1	TMPRSS9	ENSG00000178297	0.04
chr19	5280964	5281113	19	PTPRS	ENSG00000105426	0.22
chr19	11636597	11636705	13	ECSIT	ENSG00000130159	13.03
chr19	13414565	13414712	19	CACNA1A	ENSG00000141837	0.5
chr19	18567887	18567987	18	ELL	ENSG00000105656	31.615
chr19	21238221	21238272	14	ZNF430	ENSG00000118620	29.12
chr19	31880609	31880747	20	AC007796.1	ENSG00000267662	0
chr19	36391700	36391763	1	NFKBID	ENSG00000167604	40.06
chr19	41299478	41299509	1	RAB4B	ENSG00000167578	24.355
chr19	41299478	41299509	1	RAB4B-EGLN2	ENSG00000171570	0
chr19	42874995	42875024	1	MEGF8	ENSG00000105429	0.635
chr19	43530072	43530111	3	PSG11	ENSG00000243130	0
chr19	49518504	49518654	19	RUVBL2	ENSG00000183207	16.035
chr19	52897165	52897218	2	CTD-3018O17.3	ENSG00000269834	1.09
chr19	57304195	57304295	14	ZIM2	ENSG00000269699	0
chr19	57304195	57304295	14	AC006115.3	ENSG00000269793	0.1
chr19	58153830	58153980	30	ZNF211	ENSG00000121417	4.55
chr19	58492204	58492354	15	ZNF606	ENSG00000166704	13.025
chr2	14071048	14071198	19	LINC00276	ENSG00000230448	0
chr2	16567219	16567366	17	AC010880.1	ENSG00000224400	0
chr2	18313461	18313560	17	KCNS3	ENSG00000170745	0
chr2	23275218	23275261	1	AC016768.1	ENSG00000232451	0
chr2	30735414	30735517	19	LCLAT1	ENSG00000172954	1.57
chr2	33091996	33092067	7	LINC00486	ENSG00000230876	0
chr2	33141266	33141692	219	LINC00486	ENSG00000230876	0
chr2	33466020	33466170	17	LTBP1	ENSG00000049323	0.22
chr2	35189957	35190107	15	AC012593.1	ENSG00000226994	0.03
chr2	38597588	38597623	1	ATL2	ENSG00000119787	6.61
chr2	39297518	39297668	18	SOS1	ENSG00000115904	8.205
chr2	40228473	40228519	1	SLC8A1-AS1	ENSG00000227028	1.125
chr2	42244328	42244377	14	AC013480.2	ENSG00000226398	0
chr2	42419363	42419392	17	EML4	ENSG00000143924	101.46
chr2	44712975	44713075	15	CAMKMT	ENSG00000143919	8.11
chr2	50626928	50626991	1	NRXN1	ENSG00000179915	0
chr2	54741394	54741544	18	SPTBN1	ENSG00000115306	10.035
chr2	62363624	62363654	1	AC018462.2	ENSG00000229839	0.375
chr2	62363624	62363654	1	COMMD1	ENSG00000173163	44.02
chr2	64467129	64467248	15	AC074289.1	ENSG00000225889	1.315
chr2	67463467	67463617	14	AC023115.2	ENSG00000235885	0.015
chr2	67463467	67463617	14	AC023115.1	ENSG00000230906	0.015
chr2	85849121	85849188	1	USP39	ENSG00000168883	9.595
chr2	85864007	85864157	24	USP39	ENSG00000168883	9.595
chr2	107152212	107152362	14	AC108868.5	ENSG00000231505	0
chr2	109336287	109336437	15	RANBP2	ENSG00000153201	8.46
chr2	111277854	111277882	1	RGPD6	ENSG00000183054	17.035
chr2	112683750	112683900	19	MERTK	ENSG00000153208	0.03
chr2	115964775	115964915	17	DPP10	ENSG00000175497	0.005
chr2	116419992	116420021	1	DPP10	ENSG00000175497	0.005
chr2	133523852	133523886	1	NCKAP5	ENSG00000176771	0
chr2	145333259	145333409	19	AC010090.1	ENSG00000232606	0
chr2	153220768	153220805	1	FMNL2	ENSG00000157827	0.2
chr2	158144387	158144537	17	GALNT5	ENSG00000136542	0.065
chr2	161086677	161086768	15	ITGB6	ENSG00000115221	0.365
chr2	165068227	165068327	15	AC092684.1	ENSG00000237844	0
chr2	167079441	167079482	1	AC010127.3	ENSG00000236107	0.005
chr2	167079441	167079482	1	SCN9A	ENSG00000169432	0.005
chr2	168791914	168791980	15	AC016723.4	ENSG00000235335	0
chr2	176229576	176229726	54	AC096649.3	ENSG00000229066	0
chr2	197386004	197386039	1	HECW2	ENSG00000138411	0.03
chr2	197785771	197785921	19	PGAP1	ENSG00000197121	4.945
chr2	201910026	201910143	17	FAM126B	ENSG00000155744	11.155
chr2	209547532	209547684	2	PTH2R	ENSG00000144407	0.015
chr2	209612116	209612261	4	PTH2R	ENSG00000144407	0.015
chr2	230451237	230451275	1	DNER	ENSG00000187957	0
chr20	6027848	6027998	17	LRRN4	ENSG00000125872	0.005
chr20	7906875	7907025	14	HAO1	ENSG00000101323	0
chr20	16258298	16258447	15	KIF16B	ENSG00000089177	1.875
chr20	31885113	31885263	17	BPIFB1	ENSG00000125999	0.01
chr20	43114979	43115129	18	TTPAL	ENSG00000124120	9.095
chr20	48742466	48742566	24	TMEM189-UBE2V1	ENSG00000124208	0
chr20	48742466	48742566	24	TMEM189	ENSG00000240849	5.36
chr20	49566961	49567111	18	DPM1	ENSG00000000419	41.71
chr20	61150567	61150717	18	C20orf166	ENSG00000174407	0.095
chr21	11050944	11051094	20	BAGE2	ENSG00000187172	0.01
chr21	28765813	28765852	1	AP001604.3	ENSG00000231236	0
chr21	28765813	28765852	1	AP001605.4	ENSG00000236332	0
chr21	34351198	34351347	17	AP000282.2	ENSG00000227757	0
chr21	34491703	34491802	2	AP000289.6	ENSG00000226527	0
chr21	41761428	41761578	20	DSCAM	ENSG00000171587	0
chr22	19882385	19882428	2	TXNRD2	ENSG00000184470	3.305
chr22	22038744	22038778	1	PPIL2	ENSG00000100023	21.62
chr22	24847123	24847273	34	ADORA2A-AS1	ENSG00000178803	0.59
chr22	28510363	28510513	15	TTC28	ENSG00000100154	0.135
chr22	44598811	44598961	14	PARVG	ENSG00000138964	10.335
chr22	45256844	45256992	14	PRR5-ARHGAP8	ENSG00000248405	0.12
chr22	45256844	45256992	14	ARHGAP8	ENSG00000241484	1.89
chr3	12944144	12944194	1	IQSEC1	ENSG00000144711	4.075
chr3	13649028	13649178	20	FBLN2	ENSG00000163520	0.74
chr3	33752090	33752180	15	CLASP2	ENSG00000163539	10.34
chr3	41976689	41976737	1	ULK4	ENSG00000168038	6.975
chr3	41984183	41984226	1	ULK4	ENSG00000168038	6.975
chr3	42250688	42250786	17	TRAK1	ENSG00000182606	2.955
chr3	44877844	44877944	15	KIF15	ENSG00000163808	0.265
chr3	48879579	48879704	1	PRKAR2A	ENSG00000114302	22.58
chr3	53627031	53627131	19	CACNA1D	ENSG00000157388	0.11
chr3	62077857	62077931	19	PTPRG	ENSG00000144724	0.07
chr3	62839298	62839327	1	CADPS	ENSG00000163618	0.02
chr3	64262773	64262826	1	PRICKLE2	ENSG00000163637	0.18
chr3	65387147	65387297	18	MAGI1	ENSG00000151276	0.01
chr3	65459944	65460033	15	MAGI1	ENSG00000151276	0.01
chr3	65935720	65935767	1	MAGI1	ENSG00000151276	0.01
chr3	65935720	65935767	1	MAGI1-IT1	ENSG00000272610	0.005
chr3	71176001	71176046	1	FOXP1	ENSG00000114861	56.165
chr3	72480355	72480417	1	RYBP	ENSG00000163602	4.89
chr3	81695255	81695405	19	GBE1	ENSG00000114480	6.165
chr3	101561424	101561453	1	NFKBIZ	ENSG00000144802	50.41
chr3	124176185	124176285	19	KALRN	ENSG00000160145	0.225
chr3	133071013	133071163	18	TMEM108	ENSG00000144868	0.01
chr3	139737732	139737832	15	CLSTN2	ENSG00000158258	0.005
chr3	150586979	150587129	20	CLRN1-AS1	ENSG00000239265	0.04
chr3	156028486	156028535	1	KCNAB1	ENSG00000169282	1.185
chr3	173731424	173731524	15	NLGN1	ENSG00000169760	0
chr3	176780996	176781146	18	TBL1XR1	ENSG00000177565	24.545
chr3	179441639	179441789	18	USP13	ENSG00000058056	0.24
chr3	180779993	180780143	15	SOX2-OT	ENSG00000242808	0.025
chr3	181325305	181325338	1	SOX2-OT	ENSG00000242808	0.025
chr3	183820953	183821013	17	HTR3E-AS1	ENSG00000238020	0.02
chr3	183820953	183821013	17	HTR3E	ENSG00000186038	0
chr3	185465664	185465698	1	IGF2BP2	ENSG00000073792	3.725
chr3	196368085	196368235	14	NRROS	ENSG00000174004	12.38
chr3	196368085	196368235	14	PIGX	ENSG00000163964	27.81
chr4	2327553	2327703	19	ZFYVE28	ENSG00000159733	32.515
chr4	2577372	2577435	1	RNF4	ENSG00000063978	13.875
chr4	10540676	10540826	24	CLNK	ENSG00000109684	0.37
chr4	40622213	40622244	1	RBM47	ENSG00000163694	2.1
chr4	47977140	47977290	19	NIPAL1	ENSG00000163293	0.13
chr4	47977140	47977290	19	CNGA1	ENSG00000198515	0.015
chr4	61636377	61636430	1	RP11-593F5.2	ENSG00000249066	0
chr4	77713377	77713519	15	RP11-359D14.3	ENSG00000224218	0
chr4	81302534	81302577	1	C4orf22	ENSG00000197826	0.015
chr4	81876152	81876193	1	C4orf22	ENSG00000197826	0.015
chr4	85772111	85772234	16	WDFY3	ENSG00000163625	0.205
chr4	95474857	95475007	20	PDLIM5	ENSG00000163110	23.78
chr4	111341050	111341086	15	ENPEP	ENSG00000138792	0.015
chr4	114519965	114520115	17	CAMK2D	ENSG00000145349	6.2
chr4	130849515	130849550	1	RP11-422J15.1	ENSG00000249618	0.025
chr4	138618850	138618949	24	RP13-884E18.4	ENSG00000250777	0.005
chr4	141259011	141259159	1	RP11-425I13.3	ENSG00000196951	0.815
chr4	141259011	141259159	1	SCOC	ENSG00000153130	9.35
chr4	162448751	162448863	7	FSTL5	ENSG00000168843	0
chr4	167668945	167669066	1	SPOCK3	ENSG00000196104	0
chr4	184237910	184238042	17	WWC2	ENSG00000151718	2.235
chr5	4824222	4824371	17	RP11-445O3.2	ENSG00000248973	0.005
chr5	9840965	9841005	1	CTD-2143L24.1	ENSG00000249781	0
chr5	14750024	14750124	17	ANKH	ENSG00000154122	23.36
chr5	17082219	17082369	19	BASP1	ENSG00000176788	3.11
chr5	35664803	35664847	1	SPEF2	ENSG00000152582	1.245
chr5	38598314	38598361	1	LIFR	ENSG00000113594	0
chr5	38598314	38598361	1	LIFR-AS1	ENSG00000244968	0
chr5	53195178	53195218	1	ARL15	ENSG00000185305	3.365
chr5	59188849	59188999	14	PDE4D	ENSG00000113448	32.71
chr5	64047961	64047997	1	SREK1IP1	ENSG00000153006	52.965
chr5	83615281	83615347	4	EDIL3	ENSG00000164176	0.005
chr5	94056031	94056181	14	ANKRD32	ENSG00000133302	18.235
chr5	94056031	94056181	14	MCTP1	ENSG00000175471	2.565
chr5	98248064	98248204	17	CHD1	ENSG00000153922	27.015
chr5	104702522	104702561	1	RP11-6N13.1	ENSG00000251574	0.005
chr5	109907347	109907497	17	TMEM232	ENSG00000186952	0.025
chr5	111328286	111328319	1	NREP-AS1	ENSG00000250095	0
chr5	111328286	111328319	1	NREP	ENSG00000134986	0.76
chr5	117498220	117498367	20	CTD-3179P9.1	ENSG00000249797	0
chr5	118859278	118859428	18	HSD17B4	ENSG00000133835	2.785
chr5	130786682	130786832	20	RAPGEF6	ENSG00000158987	12.73
chr5	130786682	130786832	20	CTC-432M15.3	ENSG00000273217	0
chr5	133323816	133323966	20	VDAC1	ENSG00000213585	37.55
chr5	138228822	138228972	40	CTNNA1	ENSG00000044115	7.645
chr5	138965060	138965210	20	UBE2D2	ENSG00000131508	140.125
chr5	145525176	145525326	20	LARS	ENSG00000133706	23.915
chr5	146882503	146882653	19	DPYSL3	ENSG00000113657	0.025
chr5	164050478	164050620	17	CTC-340A15.2	ENSG00000241956	0.12
chr5	164797459	164797609	17	CTC-535M15.2	ENSG00000253693	0
chr5	165173819	165173856	1	CTC-535M15.2	ENSG00000253693	0
chr5	166799598	166799748	18	TENM2	ENSG00000145934	0.005
chr6	1696140	1696171	1	GMDS	ENSG00000112699	2.965
chr6	10537932	10537983	3	GCNT2	ENSG00000111846	0.16
chr6	17129524	17129674	20	STMND1	ENSG00000230873	0.23
chr6	20420317	20420417	20	E2F3	ENSG00000112242	2.55
chr6	30018109	30018209	19	ZNRD1-AS1	ENSG00000204623	1.315
chr6	32949190	32949340	15	BRD2	ENSG00000204256	88.075
chr6	38922479	38922509	1	DNAH8	ENSG00000124721	0
chr6	46100242	46100392	15	ENPP4	ENSG00000001561	2.87
chr6	46422433	46422533	18	RCAN2	ENSG00000172348	0
chr6	52342528	52342640	1	EFHC1	ENSG00000096093	3.385
chr6	97434834	97434984	17	KLHL32	ENSG00000186231	0.035
chr6	101958578	101958631	1	GRIK2	ENSG00000164418	0.015
chr6	114847273	114847373	15	RP3-399L15.2	ENSG00000226079	0
chr6	128442459	128442559	15	PTPRK	ENSG00000152894	0.015
chr6	131528633	131528665	4	AKAP7	ENSG00000118507	3.81
chr6	152090846	152090996	18	ESR1	ENSG00000091831	0.175
chr6	154732771	154732840	15	CNKSR3	ENSG00000153721	0.045
chr7	40770645	40770795	15	SUGCT	ENSG00000175600	0.025
chr7	44657947	44658097	17	OGDH	ENSG00000105953	6.53
chr7	46306314	46306382	9	AC023669.1	ENSG00000229459	0
chr7	54724317	54724467	19	RPL31P35	ENSG00000232612	0.015
chr7	66226344	66226494	19	KCTD7	ENSG00000243335	0.535
chr7	66226344	66226494	19	RABGEF1	ENSG00000154710	5.795
chr7	67636071	67636114	13	RP5-945F2.3	ENSG00000226829	0
chr7	71022586	71022686	18	WBSCR17	ENSG00000185274	0
chr7	75661118	75661268	30	STYXL1	ENSG00000127952	12.14
chr7	78155897	78156047	18	MAGI2	ENSG00000187391	0.055
chr7	89882581	89882731	14	C7orf63	ENSG00000105792	0.015
chr7	105741884	105741913	2	SYPL1	ENSG00000008282	21.49
chr7	111936955	111937000	1	ZNF277	ENSG00000198839	28.025
chr7	112120149	112120285	14	IFRD1	ENSG00000006652	46.73
chr7	127034756	127034794	1	ZNF800	ENSG00000048405	22.1
chr7	138531291	138531403	17	KIAA1549	ENSG00000122778	0.105
chr7	139604779	139604885	1	TBXAS1	ENSG00000059377	12.69
chr7	141431544	141431603	1	WEE2-AS1	ENSG00000228775	0.23
chr7	141866126	141866276	17	RP11-1220K2.2	ENSG00000257743	0
chr7	146923013	146923104	15	CNTNAP2	ENSG00000174469	0
chr7	157375513	157375663	14	PTPRN2	ENSG00000155093	0.735
chr8	12279756	12279857	1	ALG1L12P	ENSG00000250794	0
chr8	15412786	15412821	1	TUSC3	ENSG00000104723	0
chr8	16542585	16542621	5	RP11-13N12.1	ENSG00000253496	0
chr8	29814813	29814963	14	MIR3148	ENSG00000264788	0
chr8	30314131	30314231	17	RBPMS	ENSG00000157110	2.23
chr8	30379864	30379964	14	RBPMS	ENSG00000157110	2.23
chr8	35114470	35114510	1	UNC5D	ENSG00000156687	0
chr8	35634829	35634929	15	UNC5D	ENSG00000156687	0
chr8	42904058	42904158	19	RP11-598P20.5	ENSG00000254673	0
chr8	42904058	42904158	19	FNTA	ENSG00000168522	22.2
chr8	47461312	47461393	15	HSPA8P13	ENSG00000253425	0
chr8	61478235	61478287	1	RAB2A	ENSG00000104388	129.995
chr8	65230255	65230390	1	RP11-32K4.1	ENSG00000253554	0.01
chr8	68489532	68489632	19	CPA6	ENSG00000165078	0.215
chr8	69127845	69127898	5	PREX2	ENSG00000046889	0.02
chr8	84866193	84866293	20	RP11-120I21.2	ENSG00000254202	0.105
chr8	85562249	85562374	1	RALYL	ENSG00000184672	0
chr8	98697671	98697821	17	MTDH	ENSG00000147649	132.75
chr8	101352622	101352672	1	KB-1991G8.1	ENSG00000253217	0
chr8	106703449	106703476	17	ZFPM2	ENSG00000169946	0
chr8	118980776	118980826	2	EXT1	ENSG00000182197	0.445
chr9	5173464	5173511	17	INSL6	ENSG00000120210	0.165
chr9	5684272	5684301	4	KIAA1432	ENSG00000107036	0.985
chr9	7131364	7131514	19	KDM4C	ENSG00000107077	11.365
chr9	28277814	28277863	1	LINGO2	ENSG00000174482	0.33
chr9	35501727	35501877	15	RUSC2	ENSG00000198853	0.01
chr9	36347117	36347146	1	RNF38	ENSG00000137075	2.88
chr9	36479749	36479899	15	RNF38	ENSG00000137075	2.88
chr9	74835456	74835606	15	GDA	ENSG00000119125	0.115
chr9	79103853	79104000	19	GCNT1	ENSG00000187210	3.54
chr9	79981332	79981482	15	VPS13A	ENSG00000197969	31.105
chr9	91087250	91087293	1	SPIN1	ENSG00000106723	4.34
chr9	100022277	100022346	11	RP11-23J9.5	ENSG00000254876	0.1
chr9	100022277	100022346	11	CCDC180	ENSG00000197816	3.05
chr9	100022277	100022346	11	RP11-23J9.4	ENSG00000255036	0
chr9	103842462	103842612	19	LPPR1	ENSG00000148123	0
chr9	109328861	109329011	24	RP11-308N19.1	ENSG00000234323	0.505
chr9	123915501	123915628	20	CNTRL	ENSG00000119397	28.365
chr9	131360098	131360166	6	SPTAN1	ENSG00000197694	11.03
chr9	138618756	138618791	1	KCNT1	ENSG00000107147	0.015
chrX	3017124	3017274	15	ARSF	ENSG00000062096	0
chrX	12277669	12277797	17	FRMPD4	ENSG00000169933	0
chrX	15869985	15870135	40	AP1S2	ENSG00000182287	28.53
chrX	24975471	24975621	20	POLA1	ENSG00000101868	0.43
chrX	24980717	24980861	15	POLA1	ENSG00000101868	0.43
chrX	44141868	44141903	11	EFHC2	ENSG00000183690	0.62
chrX	44906903	44906942	3	KDM6A	ENSG00000147050	7.925
chrX	48461806	48461879	1	WDR13	ENSG00000101940	28.955
chrX	49200207	49200357	2	GAGE2E	ENSG00000205775	0
chrX	49209745	49209895	1	GAGE2D	ENSG00000240257	0
chrX	49219248	49219398	8	GAGE12I	ENSG00000241465	0
chrX	49238319	49238469	1	GAGE2B	ENSG00000231850	0
chrX	49337635	49337785	2	GAGE12G	ENSG00000215269	0
chrX	49366261	49366411	1	GAGE1	ENSG00000205777	0
chrX	53308844	53308895	15	IQSEC2	ENSG00000124313	0.025
chrX	95993331	95993481	19	DIAPH2	ENSG00000147202	1.025
chrX	96237213	96237363	15	DIAPH2	ENSG00000147202	1.025
chrX	101106797	101106846	1	NXF5	ENSG00000126952	0
chrX	101475672	101475708	1	TCP11X1	ENSG00000215046	0
chrX	101475672	101475708	1	NXF2	ENSG00000185554	0
chrX	106033170	106033320	15	RNF128	ENSG00000133135	0
chrX	135794208	135794358	14	ARHGEF6	ENSG00000129675	2.1
chrX	138934611	138934640	1	ATP11C	ENSG00000101974	9.77
chrX	140730464	140730497	1	SPANXA2-OT1	ENSG00000226574	0.005
chrX	149127692	149127787	2	LINC00894	ENSG00000235703	0.545
chrX	154551627	154551776	1	CLIC2	ENSG00000155962	0.18
chrY	5505962	5506006	1	PCDH11Y	ENSG00000099715	0.025

## Sheet: Intersection genes
Chr	Begin	End	Reads	Gene Name	Gene ID	T Cells Expr, TPM	NK Cells Expr, TPM
chr2	33141266	33141692	470.5	LINC00486	ENSG00000230876	0.02	0
chr11	66910175	66910557	73.5	KDM2A	ENSG00000173120	54.84	63.24
chrX	44141867	44141904	6	EFHC2	ENSG00000183690	0.31	0.62
chr7	105741882	105741913	1.5	SYPL1	ENSG00000008282	13.51	21.49
chr14	99887285	99887317	1	SETD3	ENSG00000183576	17.7	4.47
chr19	42874995	42875030	1	MEGF8	ENSG00000105429	3.65	0.635
